# Supplementary material for: Influence of awakening from general anesthesia on the distribution of glucose 2.5% with balanced electrolytes in adults
Source: Front Med (Lausanne). 2025 Jun 4;12:1577418. doi: 10.3389/fmed.2025.1577418 (PMC12174063; doi:10.3389/fmed.2025.1577418)
Supplement: Supplementary file 2 [file Data_Sheet_2.xls]

## Sheet: Sheet1
Case	Syst_BT	Diast_BT	HR	MAP	Awa_0__op_1__post_2	Age	BW	Length	Hbo	ml__kg_min	Inf_volume	Inf_rate	Inf_gkukos	Glukos_rate	Time	Hb_dil	Urin	P_glukos	Insulin	Gluko_0	P_gl_diff		Time period
21	110	75	60	86.6667	0		83	184	131	0.277	1013	22.5	140.6	3.124	0	0		5.05	30	5.05	0		0
21					0										5	0.038		6		5.05	0.95		0
21					0										10	0.0752		7.1		5.05	2.05		0
21					0										15	0.1082		8		5.05	2.95		0
21	110	80	60	90	0										20	0.0994		8		5.05	2.95		0
21					0										25	0.1215		8.5		5.05	3.45		1
21	110	80	60	90	0										30	0.1153		9		5.05	3.95		1
21	110	75	60	86.6667	0										35	0.1346		9		5.05	3.95		1
21					0										40	0.1584		9.5		5.05	4.45		1
21	115	75	80	88.3333	0										45	0.1301		9	92	5.05	3.95		1
21					0										50	0.1266		7.6		5.05	2.55		1
21					0										55	0.1007		7		5.05	1.95		1
21					0										65	-0.0018		5.5		5.05	0.45		1
21	105	70	60	81.6667	0										70	0.0268		4.9		5.05	-0.15		1
21	110	75	64	86.6667	0										75	0.0198		4.6		5.05	-0.45		1
21					0										85	0.0472		4.1		5.05	-0.95		2
21	105	75	56	85	0										95	0.0149		4.1		5.05	-0.95		2
21					0										105	-0.0064		4.2		5.05	-0.85		2
21	105	75	68	85	0										115	0.0111		4.3		5.05	-0.75		2
21	105	85		91.6667	0										125	-0.023	439	4.4	27	5.05	-0.65		2
21	100	80	60	86.6667	0										135	0.0014		4.7		5.05	-0.35		2
21	100	75	60	83.3333	0										145	0.0108		4.7		5.05	-0.35		2
21	100	75	64	83.3333	0										155	0.0224		4.6		5.05	-0.45		2
21	100	80	60	86.6667	0										165	0.0131		4.6		5.05	-0.45		3
21	105	75	56	85	0										175	0.0047		4.7		5.05	-0.35		3
21	100	75	60	83.3333	0										185	0.0232		5		5.05	-0.05		3
21	110	75	52	86.6667	0										195	0.0148	729	5	25	5.05	-0.05		3
22	136	90	76	105.333	0		63	170	133.5	0.2777	788	17.5	109.37	2.43	0	0		5.45	28	5.45	0		0
22					0										5	-0.0047		5.9		5.45	0.45		0
22	135	95		108.333	0										10	-0.003		7.1		5.45	1.65		0
22	135	95	64	108.333	0										15	0.0032		7.5		5.45	2.05		0
22	135	95	64	108.333	0										20	0.0223		8.1		5.45	2.65		0
22	130	90	84	103.333	0										25	0.0387		8.6		5.45	3.15		1
22	130	95	56	106.667	0										30	0.0397		8.9		5.45	3.45		1
22	130	95	68	106.667	0										35	0.0704		9.3		5.45	3.85		1
22	140	95	60	110	0										40	0.0442		9.5		5.45	4.05		1
22					0										45	0.0477	215	9.4	53	5.45	3.95		1
22	140	95	64	110	0										50	0.0412		9.2		5.45	3.75		1
22	140	85	60	103.333	0										55	0.0289		8.8		5.45	3.35		1
22					0										70	0.0008		8		5.45	2.55		1
22					0										75	-0.0134		7		5.45	1.55		1
22	140	87	66	104.667	0										85	-0.0022		6.5		5.45	1.05		1
22	135	85	63	101.667	0										95	-0.029	546	5.9		5.45	0.45		2
22	142	93	70	109.333	0										105	-0.0409		5.7		5.45	0.25		2
22	134	90	60	104.667	0										115	-0.0657		5.3		5.45	-0.15		2
22	129	87	66	101	0										125	-0.0749	803	5	37	5.45	-0.45		2
22	142	92	70	108.667	0										135	-0.0871		5.2		5.45	-0.25		2
22	138	98	60	111.333	0										145	-0.0498		5.1		5.45	-0.35		2
22	141	87	69	105	0										155	-0.0543		5.4		5.45	-0.05		2
22	129	91	66	103.667	0										165	-0.0535		5.5		5.45	0.05		2
22	129	84	66	99	0										175	-0.0792		5.4		5.45	-0.05		3
22	132	80	68	97.3333	0										185	-0.0716		5.6		5.45	0.15		3
22	131	80	70	97	0										195	-0.0867	1070	5.6	42	5.45	0.15		3
23	140	80	68	100	0		113	192	145	0.2777	1413	31.4	196.12	4.358	0	0		5.8	88	5.8	0		0
23	130	85	60	100	0										5	0.0195		6.7		5.8	0.9		0
23					0										10	0.0425		7.8		5.8	2		0
23					0										15	0.0538		8.9		5.8	3.1		0
23					0										20	0.0589		8.9		5.8	3.1		0
23					0										25	0.0641		9.5		5.8	3.7		1
23	130	80	72	96.6667	0										30	0.0852		9.8		5.8	4		1
23	130	80	72	96.6667	0										35	0.0683		9.6		5.8	3.8		1
23					0										40	0.0864		10.2		5.8	4.4		1
23					0										45	0.0925	680	10.7	418	5.8	4.9		1
23					0										55	0.0097		10		5.8	4.2		1
23	130	80	68	96.6667	0										60	0.0095		9.3		5.8	3.5		1
23					0										65	0.0241		8.4		5.8	2.6		1
23					0										70	0.032		7.7		5.8	1.9		1
23	130	80	60	96.6667	0										75	0.0112	1372	7.3	60	5.8	1.5		1
23	130	85	72	100	0										85	-0.0269		7.1		5.8	1.3		2
23	130	85	72	100	0										95	-0.0033		6.4		5.8	0.6		2
23	130	80	64	96.6667	0										105	-0.0052		5.8		5.8	0		2
23	135	85	64	101.667	0										115	0.0044		5.6		5.8	-0.2		2
23	135	85	72	101.667	0										125	-0.0026		5.2		5.8	-0.6		2
23	135	85	56	101.667	0										135	0.0049		5		5.8	-0.8		2
23	135	90	72	105	0										145	0.0214		5.1		5.8	-0.7		2
23	135	95	56	108.333	0										155	0.002		4.9		5.8	-0.9		2
23	135	95	56	108.333	0										165	-0.0182		5		5.8	-0.8		3
23	130	90	72	103.333	0										175	-0.0212		4.8		5.8	-1		3
23	135	85	60	101.667	0										185	-0.0266		4.9		5.8	-0.9		3
23	135	95	72	108.333	0										195	-0.0156	2021	4.7	54	5.8	-1.1		3
24	113	73	74	86.3333	0		82	183	138.5	0.2777	1025	22.77	142.37	3.163	0	0		4.75	33	4.75	0		0
24	105	68	66	80.3333	0										5	0.0361		5.7		4.75	0.95		0
24	110	74	68	86	0										10	0.0568		6.4		4.75	1.65		0
24	109	70	66	83	0										15	0.0719		6.9		4.75	2.15		0
24	109	71	69	83.6667	0										20	0.0706		7.3		4.75	2.55		0
24	109	67	68	81	0										25	0.0616		7.8		4.75	3.05		1
24	107	67	68	80.3333	0										30	0.0831		7.8		4.75	3.05		1
24	112	66	71	81.3333	0										35	0.0653		8		4.75	3.25		1
24	112	71	71	84.6667	0										40	0.0705		8		4.75	3.25		1
24	115	68	71	83.6667	0										45	0.0564		7.8	138	4.75	3.05		1
24	110	68	73	82	0										50	0.024		7.1		4.75	2.35		1
24	108	71	66	83.3333	0										55	0.0083		6.5		4.75	1.75		1
24	108	69	70	82	0										60	0.0189		5.8		4.75	1.05		1
24	110	69	72	82.6667	0										65	0.0214		5.4		4.75	0.65		1
24	114	69	69	84	0										70	-0.0095		4.8		4.75	0.05		1
24	113	69	76	83.6667	0										75	0.0157		4.6		4.75	-0.15		2
24	110	75	72	86.6667	0										85	0.0175		4		4.75	-0.75		2
24	107	74	69	85	0										95	-0.0133		4.1		4.75	-0.65		2
24	113	73	69	86.3333	0										105	-0.0394		4.2		4.75	-0.55		2
24	112	71	71	84.6667	0										115	-0.009		4.4		4.75	-0.35		2
24	113	67	67	82.3333	0										125	0.0002		4.4	33	4.75	-0.35		2
24	114	71	65	85.3333	0										135	-0.0187		4.5		4.75	-0.25		2
24	109	74	74	85.6667	0										145	-0.0256		4.5		4.75	-0.25		2
24	114	71	71	85.3333	0										155	-0.0213		4.5		4.75	-0.25		3
24	117	71	68	86.3333	0										165	-0.0423		4.5		4.75	-0.25		3
24	115	76	70	89	0										175	-0.0436		4.4		4.75	-0.35		3
24	113	73	70	86.3333	0										185	-0.0394		4.5		4.75	-0.25		3
24	109	72	74	84.3333	0										195	-0.0118	1227	4.6	31	4.75	-0.15		3
25	118	79	56	92	0		75	187	140	0.2777	938	20.84	130.19	2.893	0	0		5.1	30	5.1	0		0
25	130	77	56	94.6667	0										5	0.0361		5.9		5.1	0.8		0
25					0										15	0.0568		6.5		5.1	1.4		0
25	122	74	58	90	0										20	0.0719		7.8		5.1	2.7		0
25	130	78	59	95.3333	0										25	0.0706		8.6		5.1	3.5		0
25	129	82	59	97.6667	0										30	0.0616		8.3		5.1	3.2		1
25	116	81	81	92.6667	0										35	0.0831		8.1		5.1	3		1
25	142	82	61	102	0										40	0.0653		9.3		5.1	4.2		1
25	132	78	58	96	0										45	0.0705		8.4		5.1	3.3		1
25	132	77	57	95.3333	0										50	0.0564		8.7		5.1	3.6		1
25	126	76	56	92.6667	0										55	0.024		7.7		5.1	2.6		1
25	129	78	61	95	0										60	0.0083		6.6		5.1	1.5		1
25					0										70	0.0189		5.7		5.1	0.6		1
25					0										75	0.0214		5		5.1	-0.1		1
25	125	83	58	97	0										80	-0.0095		4.5		5.1	-0.6		1
25	131	84	64	99.6667	0										85	0.0157		4.6		5.1	-0.5		2
25	114	72	54	86	0										90	0.0175		4.2		5.1	-0.9		2
25	125	74	60	91	0										95	-0.0133		4.4		5.1	-0.7		2
25	130	81	59	97.3333	0										100	-0.0394		4.2		5.1	-0.9		2
25	131	77	64	95	0										110	-0.009		4.4		5.1	-0.7		2
25	135	76	63	95.6667	0										120	0.0002		4.4		5.1	-0.7		2
25	126	79	60	94.6667	0										130	-0.0187		4.7		5.1	-0.4		2
25	124	76	55	92	0										140	-0.0256		4.2		5.1	-0.9		2
25	139	90	64	106.333	0										150	-0.0213		4.5		5.1	-0.6		3
25	124	84	59	97.3333	0										160	-0.0423		4.4		5.1	-0.7		3
25	132	79	58	96.6667	0										170	-0.0436		4.6		5.1	-0.5		3
25	113	90	54	97.6667	0										180	-0.0394		4.7		5.1	-0.4		3
25	129	76	63	93.6667	0										195	-0.0118	860	4.7		5.1	-0.4		3
26	116	86	80	96	0		72	183	129.5	0.277	900	20	124.92	2.776	0	0		4.55	34	4.55	0		0
26	115	85	60	95	0										5	0.0366		5.5		4.55	0.95		0
26	116	85	64	95.3333	0										10	0.0513		6.5		4.55	1.95		0
26					0										15	0.1043		7.5		4.55	2.95		0
26	110	90	72	96.6667	0										20	0.0958		7.2		4.55	2.65		0
26	110	85	68	93.3333	0										25	0.0977		7.9		4.55	3.35		1
26					0										30	0.1001		8.1		4.55	3.55		1
26					0										35	0.0848		8		4.55	3.45		1
26					0										40	0.1042		7.7		4.55	3.15		1
26					0										45	0.0483		7.5	109	4.55	2.95		1
26					0										50	0.0568		7		4.55	2.45		1
26					0										55	0.0358		6.3		4.55	1.75		1
26					0										60	0.038		5.6		4.55	1.05		1
26					0										65	0.0331		5.2		4.55	0.65		1
26					0										70	0.0096		4.7		4.55	0.15		1
26	120	90	64	100	0										75	0.0209		4.5		4.55	-0.05		2
26	120	85	64	96.6667	0										85	0.0131		4.1		4.55	-0.45		2
26	120	90	64	100	0										95	0.0211		3.8		4.55	-0.75		2
26	120	80	60	93.3333	0										105	0.0295		4.1		4.55	-0.45		2
26	116	90	60	98.6667	0										115	-0.0065		4		4.55	-0.55		2
26					0										125	-0.017		4.1	24	4.55	-0.45		2
26	115	90	68	98.3333	0										135	-0.0337	853	4.2		4.55	-0.35		2
26					0										145	-0.0197		4.4		4.55	-0.15		2
26	120	85	60	96.6667	0										155	-0.012		4.4		4.55	-0.15		3
26	110	85	60	93.3333	0										165	0.0114		4.5		4.55	-0.05		3
26	120	80	72	93.3333	0										175	-0.0328		4.5		4.55	-0.05		3
26	115	85	60	95	0										185	-0.0394		4.5		4.55	-0.05		3
26	120	85	64	96.6667	0										195	-0.0118	1189	4.5	24	4.55	-0.05		3
27	112	66	58	81.3333	0		92	192	141.5	0.277	1150	25.55	159.62	3.547	0	0		5.05	45	5.05	0		0
27	112	75	56	87.3333	0										5	0.0666		6.4		5.05	1.35		0
27	112	72	57	85.3333	0										10	0.0951		7.5		5.05	2.45		0
27	112	69	55	83.3333	0										15	0.0975		8.5		5.05	3.45		0
27	106	68	58	80.6667	0										20	0.1167		9.1		5.05	4.05		0
27	104	67	55	79.3333	0										25	0.1398		9.9		5.05	4.85		1
27	104	71	55	82	0										30	0.16		10		5.05	4.95		1
27	110	70	54	83.3333	0										35	0.1445		10.4		5.05	5.35		1
27	109	67	56	81	0										40	0.1612		10.6		5.05	5.55		1
27					0										45	0.1671		10.5	118	5.05	5.45		1
27	111	61	56	77.6667	0										50	0.1444		9.5		5.05	4.45		1
27	107	67	55	80.3333	0										55	0.1188		8.8		5.05	3.75		1
27	113	66	56	81.6667	0										60	0.121		8		5.05	2.95		1
27	113	71	56	85	0										65	0.1377		7.3		5.05	2.25		1
27	108	72	56	84	0										70	0.105		6.4		5.05	1.35		1
27	110	72	59	84.6667	0										75	0.0969		5.7		5.05	0.65		2
27	104	62	60	76	0										85	0.0594		5.1		5.05	0.05		2
27	104	71	52	82	0										95	0.0423		4.5		5.05	-0.55		2
27	109	71	59	83.6667	0										105	-0.0208		4		5.05	-1.05		2
27	103	72	51	82.3333	0										115	0.0624		4.2		5.05	-0.85		2
27	103	69	51	80.3333	0										125	0.0457		4.3	30	5.05	-0.75		2
27	104	70	52	81.3333	0										135	0.0765		4.4		5.05	-0.65		2
27	108	68	48	81.3333	0										145	0.1129		4.4		5.05	-0.65		2
27	113	68	51	83	0										155	0.0614		4.4		5.05	-0.65		3
27	106	69	50	81.3333	0										165	0.0875		4.5		5.05	-0.55		3
27	107	70	51	82.3333	0										175	0.0764		4.6		5.05	-0.45		3
27	110	69	56	82.6667	0										185	0.049		4.6		5.05	-0.45		3
27	105	69	52	81	0										195	0.0933	146	4.8	26	5.05	-0.25		3
28	112	66	58	81.3333	0		79	179	148.5	0.2666	947	21	131.44	2.92	0	0		5	46	5	0		0
28	112	75	56	87.3333	0										5	0.0666		6		5	1		0
28	112	72	57	85.3333	0										10	0.0951		7		5	2		0
28	112	69	55	83.3333	0										15	0.0975		7.7		5	2.7		0
28	106	68	58	80.6667	0										20	0.1167		8.3		5	3.3		0
28	104	67	55	79.3333	0										25	0.1398		8.4		5	3.4		1
28	104	71	55	82	0										30	0.16		9.1		5	4.1		1
28	110	70	54	83.3333	0										35	0.1445		9.3		5	4.3		1
28	109	67	56	81	0										40	0.1612		9.7		5	4.7		1
28					0										45	0.1671		9	128	5	4		1
28	111	61	56	77.6667	0										50	0.1444		7.5		5	2.5		1
28	107	67	55	80.3333	0										55	0.1188		7.1		5	2.1		1
28	113	66	56	81.6667	0										60	0.121		6.4		5	1.4		1
28	113	71	56	85	0										65	0.1377		5.8		5	0.8		1
28	108	72	56	84	0										70	0.105		5.3		5	0.3		1
28	110	72	59	84.6667	0										75	0.0969		4.8		5	-0.2		2
28	104	62	60	76	0										85	0.0594		4.2		5	-0.8		2
28	104	71	52	82	0										95	0.0423		4.1		5	-0.9		2
28	109	71	59	83.6667	0										105	-0.0208		4.1		5	-0.9		2
28	103	72	51	82.3333	0										115	0.0624		4.1		5	-0.9		2
28	103	69	51	80.3333	0										125	0.0457		4.2	33	5	-0.8		2
28	104	70	52	81.3333	0										135	0.0765		4.3		5	-0.7		2
28	108	68	48	81.3333	0										145	0.1129		4.3		5	-0.7		2
28	113	68	51	83	0										155	0.0614	669	4.4		5	-0.6		3
28	106	69	50	81.3333	0										165	0.0875		4.4		5	-0.6		3
28	107	70	51	82.3333	0										175	0.0764		4.4		5	-0.6		3
28	110	69	56	82.6667	0										185	0.049		4.4		5	-0.6		3
28	105	69	52	81	0										195	0.0933	907	4.6	25	5	-0.4		3
30	105	75	52	85	0		62	167	127.5	0.277	775	17.2	107.57	2.39	0	0		4.8	29	4.8	0		0
30	100	80	56	86.6667	0										5	0.092		6		4.8	1.2		0
30	105	70	52	81.6667	0										10	0.1086		7.1		4.8	2.3		0
30					0										15	0.1039		7.7		4.8	2.9		0
30	100	70	52	80	0										20	0.1025		7.6		4.8	2.8		0
30					0										25	0.1142		9.1		4.8	4.3		1
30	105	65	68	78.3333	0										30	0.1323		8.9		4.8	4.1		1
30					0										35	0.138		9.4		4.8	4.6		1
30	100	65	52	76.6667	0										40	0.1395		9.4		4.8	4.6		1
30					0										45	0.1246		9.9	68	4.8	5.1		1
30	100	70	60	80	0										50	0.1101		9.4		4.8	4.6		1
30	100	70	60	80	0										55	0.1054		8.5		4.8	3.7		1
30	100	65	56	76.6667	0										60	0.0943		7.9		4.8	3.1		1
30	97	70	56	79	0										65	0.077		7.5		4.8	2.7		1
30					0										70	0.0725		7.4		4.8	2.6		1
30	97	60	64	72.3333	0										75	0.0542		6.9		4.8	2.1		2
30	97	70	56	79	0										85	0.0212		6.2		4.8	1.4		2
30	100	60	56	73.3333	0										95	0.0745		5.5		4.8	0.7		2
30	100	70	52	80	0										105	0.047		5.2		4.8	0.4		2
30					0										115	0.0547		4.6		4.8	-0.2		2
30	100	75	52	83.3333	0										125	0.0639		4.3	25	4.8	-0.5		2
30	105	65	56	78.3333	0										135	0.0855		4.1		4.8	-0.7		2
30					0										145	0.0599		4.2		4.8	-0.6		2
30	105	70	64	81.6667	0										155	0.0565		4.1		4.8	-0.7		3
30	100	60	68	73.3333	0										165	0.0523		4.1		4.8	-0.7		3
30	105	60	60	75	0										175	0.0403		4.2		4.8	-0.6		3
30	100	65	60	76.6667	0										185	0.0209		4.4		4.8	-0.4		3
30	105	70	68	81.6667	0										195	0.0326	715	4.5	26	4.8	-0.3		3
31	105	85	68	91.6667	0		67	186	145.5	0.277	838	18.62	116.31	2.58	0	0		4.55	30	4.55	0		0
31	105	80	60	88.3333	0										5	0.092		5.3		4.55	0.75		0
31	105	75	64	85	0										10	0.1086		6.2		4.55	1.65		0
31					0										15	0.1039		6.8		4.55	2.25		0
31	105	80	60	88.3333	0										20	0.1025		7.2		4.55	2.65		0
31	100	80	60	86.6667	0										25	0.1142		7.1		4.55	2.55		1
31	100	80	64	86.6667	0										30	0.1323		7.7		4.55	3.15		1
31	100	70	64	80	0										35	0.138		8.1		4.55	3.55		1
31	105	75	60	85	0										40	0.1395		7.7		4.55	3.15		1
31	105	75	68	85	0										45	0.1246	774	7.6	176	4.55	3.05		1
31					0										50	0.1101		6.3		4.55	1.75		1
31					0										55	0.1054		5.7		4.55	1.15		1
31	100	70	64	80	0										60	0.0943		5.2		4.55	0.65		1
31					0										65	0.077		4.4		4.55	-0.15		1
31					0										70	0.0725		4.3		4.55	-0.25		1
31					0										75	0.0542		4.1		4.55	-0.45		2
31	105	75	60	85	0										85	0.0212		3.7		4.55	-0.85		2
31	105	75	64	85	0										95	0.0745		3.6		4.55	-0.95		2
31					0										105	0.047		3.8		4.55	-0.75		2
31	105	75	60	85	0										115	0.0547		4.1		4.55	-0.45		2
31	100	75	68	83.3333	0										125	0.0639		4	26	4.55	-0.55		2
31	110	75	60	86.6667	0										135	0.0855		4.4		4.55	-0.15		2
31	100	75	64	83.3333	0										145	0.0599		4.3		4.55	-0.25		2
31	100	80	64	86.6667	0										155	0.0565		4.5		4.55	-0.05		3
31	105	75	64	85	0										165	0.0523		4.4		4.55	-0.15		3
31	100	80	68	86.6667	0										175	0.0403		4.3		4.55	-0.25		3
31	105	75	64	85	0										185	0.0209		4.3		4.55	-0.25		3
31	100	75	60	83.3333	0										195	0.0326	1221	4.3	24	4.55	-0.25		3
32	107	70	74	82.3333	0		82	191	144.5	0.277	1025	22.778	142.27	3.161	0	0		4.55	36	4.55	0		0
32	106	70	73	82	0										5	0.0074		5		4.55	0.45		0
32	113	67	71	82.3333	0										10	0.0467		6.5		4.55	1.95		0
32	102	69	75	80	0										15	0.0486		6.9		4.55	2.35		0
32	107	65	71	79	0										20	0.0868		7.1		4.55	2.55		0
32	101	64	65	76.3333	0										25	0.1117		7.8		4.55	3.25		1
32	114	78	66	90	0										30	0.0975		7.6		4.55	3.05		1
32	106	67	66	80	0										35	0.0963		7.8		4.55	3.25		1
32	108	66	72	80	0										40	0.1148		7.8		4.55	3.25		1
32	110	61	71	77.3333	0										45	0.1067		7.8	132	4.55	3.25		1
32	107	62	71	77	0										50	0.0859		7.4		4.55	2.85		1
32	104	62	75	76	0										55	0.0879		6.9		4.55	2.35		1
32	104	63	67	76.6667	0										60	0.0856		6.7		4.55	2.15		1
32	101	65	65	77	0										65	0.069		6.2		4.55	1.65		1
32	112	73	71	86	0										70	0.0645		5.4		4.55	0.85		1
32	116	79	64	91.3333	0										75	0.0818		5.1		4.55	0.55		2
32	103	73	72	83	0										85	0.0462		4.6		4.55	0.05		2
32	103	73	72	83	0										95	0.0481		4.2		4.55	-0.35		2
32	107	68	68	81	0										105	0.0291		3.8		4.55	-0.75		2
32	101	67	65	78.3333	0										115	0.0456		3.7		4.55	-0.85		2
32	113	65	70	81	0										125	0.0369		3.9	30	4.55	-0.65		2
32	107	67	64	80.3333	0										135	0.0101		3.8		4.55	-0.75		2
32	107	73	69	84.3333	0										145	0.0298		3.8		4.55	-0.75		2
32	108	67	63	80.6667	0										155	0.0168		4		4.55	-0.55		3
32	109	70	64	83	0										165	0.0436		4		4.55	-0.55		3
32	109	69	67	82.3333	0										175	0.0619		4.1		4.55	-0.45		3
32	108	69	65	82	0										185	0.0442		4.2		4.55	-0.35		3
32	112	70	65	84	0										195	0.0551	241	4.1	26	4.55	-0.45		3
33	110	67	59	81.3333	0		60.8	177	136	0.25	912	15.2	127	2.11	0	0		4.9	32	4.9	0		0
33	109	65	58	79.6667	0										10	0.0362		6.9		4.9	2		0
33	111	64	57	79.6667	0										20	0.0544		8		4.9	3.1		0
33	110	60	66	76.6667	0										30	0.0863		8.3		4.9	3.4		0
33	109	62	66	77.6667	0										40	0.092		9.2		4.9	4.3		1
33	111	64	55	79.6667	0										50	0.0977		9.4		4.9	4.5		1
33	111	66	55	81	0										60	0.1056		9.4	94	4.9	4.5		1
33	112	64	66	80	0										70	0.0834		7.4		4.9	2.5		1
33	113	63	67	79.6667	0										80	0.0653		6.6		4.9	1.7		1
33	108	64	55	78.6667	0										90	0.0547	280	5.7		4.9	0.8		2
33	113	69	63	83.6667	0										105	0.0543		4.7		4.9	-0.2		2
33	114	70	60	84.6667	0										120	0.0167		4.4	28	4.9	-0.5		2
33	116	70	49	85.3333	0										135	0.0265		4.4		4.9	-0.5		2
33	111	64	51	79.6667	0										150	0.0247		4.3		4.9	-0.6		2
33	111	64	53	79.6667	0										165	0.0126		4.6		4.9	-0.3		3
33	113	67	68	82.3333	0										180	0.0388	581	4.9	15	4.9	0		0
34	116	66	62	82.6667	0		72.3	180	137	0.25	1085	18.1	151	2.5167	0	0		5.3	16	5.3	0		0
34	114	66	61	82	0										10	0.0351		7.5		5.3	2.2		0
34	115	70	62	85	0										20	0.0596		8.6		5.3	3.3		0
34	115	69	52	84.3333	0										30	0.1023		9.6		5.3	4.3		1
34	118	72	56	87.3333	0										40	0.0965		10		5.3	4.7		1
34	123	73	60	89.6667	0										50	0.0575		11.2		5.3	5.9		1
34	122	72	65	88.6667	0										60	0.1227		11.9	57	5.3	6.6		1
34	116	68	57	84	0										70	0.0618		10.5		5.3	5.2		1
34	123	70	57	87.6667	0										80	0.083		9.8		5.3	4.5		2
34	127	69	71	88.3333	0										90	0.0551	225	8.5		5.3	3.2		2
34	113	70	60	84.3333	0										105	0.0919		7.3		5.3	2		2
34	113	65	57	81	0										120	0.0146		6.6	28	5.3	1.3		2
34	113	67	67	82.3333	0										135	0.0512		5.9		5.3	0.6		2
34	119	71	58	87	0										150	0.0375		5.3		5.3	0		3
34	123	73	58	89.6667	0										165	0.0373		5.1		5.3	-0.2		3
34	132	75	67	94	0										180	0.0363	598	4.9	10	5.3	-0.4		3
35	139	93	75	108.333	0		94.6	186	130.5	0.25	1419	23.65	197	3.28	0	0		4.9	68	4.9	0		0
35	130	83	70	98.6667	0										10	0.056		7.1		4.9	2.2		0
35	131	85	71	100.333	0										20	0.1116		9.1		4.9	4.2		0
35	129	80	75	96.3333	0										30	0.1015		10.1		4.9	5.2		0
35	135	80	72	98.3333	0										40	0.1381		10.5		4.9	5.6		1
35	135	86	75	102.333	0										50	0.1381		10.7		4.9	5.8		1
35	125	83	82	97	0										60	0.1364		10.7	289	4.9	5.8		1
35	133	86	82	101.667	0										70	0.0948		8.4		4.9	3.5		1
35	147	96	72	113	0										80	0.0088		6.7		4.9	1.8		1
35	128	90	68	102.667	0										90	0.0272	727	5.2		4.9	0.3		2
35	126	89	60	101.333	0										105	0.0518		4.3		4.9	-0.6		2
35	128	89	55	102	0										120	0.0127		4	67	4.9	-0.9		2
35	132	83	59	99.3333	0										135	0.0385		3.8		4.9	-1.1		2
35	124	85	61	98	0										150	0.0352		3.8		4.9	-1.1		2
35	127	91	73	103	0										165	0.0102		3.9		4.9	-1		3
35	139	91	81	107	0										180	0.0626	1070	3.8	36	4.9	-1.1		3
36	115	67	50	83	0		59.8	179	134	0.25	897	14.95	125	2.0833	0	0		5.3	60	5.3	0		0
36	113	64	47	80.3333	0										10	0.0598		7.3		5.3	2		0
36	110	66	45	80.6667	0										20	0.1065		8.3		5.3	3		0
36	110	63	50	78.6667	0										30	0.0938		8		5.3	2.7		0
36	111	65	54	80.3333	0										40	0.1077		8.6		5.3	3.3		1
36	112	67	51	82	0										50	0.1059		8.2		5.3	2.9		1
36	117	68	53	84.3333	0										60	0.0819		7.9	222	5.3	2.6		1
36	115	73	53	87	0										70	0.0581		6.1		5.3	0.8		1
36	108	64	44	78.6667	0										80	-0.0016		5.3		5.3	0		1
36	114	62	50	79.3333	0										90	-0.01	350	4.3		5.3	-1		2
36	117	73	52	87.6667	0										105	-0.0459		3.8		5.3	-1.5		2
36	116	68	45	84	0										120	-0.0246		4.1	41	5.3	-1.2		2
36	119	72	48	87.6667	0										135	-0.0033		4.5		5.3	-0.8		2
36	119	73	58	88.3333	0										150	-0.001		4.7		5.3	-0.6		2
36	123	76	55	91.6667	0										165	-0.0271		4.7		5.3	-0.6		3
36	128	83	46	98	0										180	-0.0165	515	4.8	36	5.3	-0.5		3
37	136	75	81	95.3333	0		96.4	176	146	0.25	1446	24.1	201	3.35	0	0		5.9	91	5.9	0		0
37	135	76	90	95.6667	0										10	0.0825		8.4		5.9	2.5		0
37	137	73	81	94.3333	0										20	0.1643		9.2		5.9	3.3		0
37	145	79	78	101	0										30	0.1484		10.1		5.9	4.2		0
37	144	78	80	100	0										40	0.042		10.4		5.9	4.5		1
37	138	79	83	98.6667	0										50	0.1198		10.3		5.9	4.4		1
37	149	80	91	103	0										60	0.093		10.3	524	5.9	4.4		1
37	142	79	85	100	0										70	0.1109		8.2		5.9	2.3		1
37	143	83	90	103	0										80	0.0652		6.9		5.9	1		1
37	140	83	82	102	0										90	-0.0182	662	6		5.9	0.1		2
37	135	82	92	99.6667	0										105	-0.0173		5		5.9	-0.9		2
37	137	77	91	97	0										120	0.0534		5.1	77	5.9	-0.8		2
37	146	78	76	100.667	0										135	0.0525		5.1		5.9	-0.8		2
37	143	86	75	105	0										150	0.025		5.1		5.9	-0.8		2
37	142	71	75	94.6667	0										165	0.0507		5.4		5.9	-0.5		3
37	152	82	78	105.333	0										180	0.0138	928	5.1	85	5.9	-0.8		3
38	123	70	48	87.6667	0		76.7	180	139	0.25	1150	19.175	160	2.67	0	0		4.9	29	4.9	0		0
38	125	74	51	91	0										10	0.0852		6.9		4.9	2		0
38	124	69	44	87.3333	0										20	0.1089		7.2		4.9	2.3		0
38	123	69	44	87	0										30	0.0825		7.8		4.9	2.9		0
38	126	67	48	86.6667	0										40	0.0802		7.4		4.9	2.5		1
38	126	68	44	87.3333	0										50	0.0955		6.6		4.9	1.7		1
38	126	67	56	86.6667	0										60	0.0925		7.2	123	4.9	2.3		1
38	131	67	53	88.3333	0										70	0.0694		5.4		4.9	0.5		1
38	134	76	67	95.3333	0										80	0.0538		4.6		4.9	-0.3		1
38	131	71	56	91	0										90	0.0213	510	3.9		4.9	-1		2
38	141	75	53	97	0										105	0.0045		3.9		4.9	-1		2
38	130	72	60	91.3333	0										120	0.0285		4.2	44	4.9	-0.7		2
38	130	75	54	93.3333	0										135	0.0396		4.3		4.9	-0.6		2
38	133	68	49	89.6667	0										150	0.0414		4.7		4.9	-0.2		2
38	131	67	52	88.3333	0										165	0.0384		4.9		4.9	0		3
38	129	67	62	87.6667	0										180	0.0148	738	4.6	34	4.9	-0.3		3
39	107	60	69	75.6667	0		60	177	141	0.333	999	33.3	83	2.775	0	0		5	32	5	0		0
39	109	62	60	77.6667	0										5	0.0215		6.1		5	1.1		0
39	109	64	66	79	0										10	0.0428		7		5	2		0
39	109	60	63	76.3333	0										15	0.0812		8.3		5	3.3		0
39	107	64	64	78.3333	0										20	0.0627		8.8		5	3.8		1
39	113	63	66	79.6667	0										25	0.0781		9.3		5	4.3		1
39	108	60	64	76	0										30	0.089		9	94	5	4		1
39	109	65	61	79.6667	0										40	0.0648		7.8		5	2.8		1
39	108	62	60	77.3333	0										50	0.0536		6.1		5	1.1		1
39	108	66	65	80	0										60	0.0456		5.7		5	0.7		1
39	109	66	60	80.3333	0										70	0.0302		5.2		5	0.2		2
39	105	64	62	77.6667	0										80	0.0426		4.6		5	-0.4		2
39	109	66	68	80.3333	0										90	0.037		4.4	29	5	-0.6		2
39	110	67	70	81.3333	0										105	0.0359		4.3		5	-0.7		2
39	116	72	61	86.6667	0										120	0.0347		4.3		5	-0.7		2
39	115	66	64	82.3333	0										135	0.01		4.7		5	-0.3		3
39	108	69	58	82	0										150	0.0445	333	4.7	20	5	-0.3		3
40	128	68	63	88	0		71.4	180	148	0.333	1188.8	39.6	99	3.3	0	0		5.2	11	5.2	0		0
40	125	67	56	86.3333	0										5	0.0204		6.2		5.2	1		0
40	124	72	62	89.3333	0										10	0.0473		7.7		5.2	2.5		0
40	123	70	56	87.6667	0										15	0.0412		7.9		5.2	2.7		0
40	125	67	57	86.3333	0										20	0.0733		9.3		5.2	4.1		1
40	128	66	59	86.6667	0										25	0.0793		10		5.2	4.8		1
40	131	68	65	89	0										30	0.0892		10.3	57	5.2	5.1		1
40	126	68	61	87.3333	0										40	0.0458		8.9		5.2	3.7		1
40	125	70	64	88.3333	0										50	0.0491		8.1		5.2	2.9		1
40	125	71	55	89	0										60	0.0611	90	7		5.2	1.8		1
40	123	69	59	87	0										70	0.0266		6.3		5.2	1.1		2
40	117	70	60	85.6667	0										80	0.0555		5.7		5.2	0.5		2
40	118	68	57	84.6667	0										90	0.0623		5.4	30	5.2	0.2		2
40	123	67	59	85.6667	0										105	0.0491		4.7		5.2	-0.5		2
40	122	78	55	92.6667	0										120	0.0619		4.6		5.2	-0.6		2
40	114	69	56	84	0										135	0.0617		4.5		5.2	-0.7		3
40	123	70	60	87.6667	0										150	0.015	261	4.8	11	5.2	-0.4		3
41	123	79	69	93.6667	0		92.9	186	123	0.333	1546	51.55	129	4.3	0	0		5.1	45	5.1	0		0
41	131	75	61	93.6667	0										5	0.0508		6.5		5.1	1.4		0
41	118	77	64	90.6667	0										10	0.0507		8.7		5.1	3.6		0
41	123	84	73	97	0										15	0.1218		8.9		5.1	3.8		0
41	126	76	64	92.6667	0										20	0.1209		11.2		5.1	6.1		1
41	126	76	64	92.6667	0										25	0.1494		11.2		5.1	6.1		1
41	123	79	65	93.6667	0										30	0.1531		12.7	156	5.1	7.6		1
41	121	76	62	91	0										40	0.0837		10.2		5.1	5.1		1
41	126	89	62	101.333	0										50	0.0893		9.9		5.1	4.8		1
41	125	83	71	97	0										60	0.026	456	7.4		5.1	2.3		1
41	125	80	59	95	0										70	0.0319		7.3		5.1	2.2		2
41	140	82	59	101.333	0										80	0.0402		6.5		5.1	1.4		2
41	115	75	61	88.3333	0										90	0.0175		6	90	5.1	0.9		2
41	126	75	57	92	0										105	-0.0081		5		5.1	-0.1		2
41	135	79	57	97.6667	0										120	0.0181		4.9		5.1	-0.2		2
41	135	82	55	99.6667	0										135	0.0032		4.8		5.1	-0.3		3
41	133	92	69	105.667	0										150	0.0298	955	4.3	46	5.1	-0.8		3
42	124	71	57	88.6667	0		59.6	179	138	0.333	992	33.1	83	2.767	0	0		5.5	55	5.5	0		0
42	123	75	58	91	0										5	0.0355		6.8		5.5	1.3		0
42	122	74	56	90	0										10	0.0604		7.9		5.5	2.4		0
42	126	74	54	91.3333	0										15	0.0972		8.8		5.5	3.3		0
42	127	69	54	88.3333	0										20	0.0923		9.3		5.5	3.8		1
42	123	75	50	91	0										25	0.1338		9.5		5.5	4		1
42	118	64	57	82	0										30	0.1173		9.4	214	5.5	3.9		1
42	122	69	45	86.6667	0										40	0.098		7		5.5	1.5		1
42	111	70	49	83.6667	0										50	0.0791		5.8		5.5	0.3		1
42	124	72	50	89.3333	0										60	0.0339	107	4.9		5.5	-0.6		1
42	118	69	45	85.3333	0										70	0.0023		4.6		5.5	-0.9		2
42	119	70	48	86.3333	0										80	0.0457		4.4		5.5	-1.1		2
42	113	68	48	83	0										90	0.0237		4.6	44	5.5	-0.9		2
42	113	71	47	85	0										105	0.0462		4.9		5.5	-0.6		2
42	111	68	43	82.3333	0										120	0.0223		5		5.5	-0.5		2
42	113	67	50	82.3333	0										135	0.0589		4.9		5.5	-0.6		3
42	123	76	43	91.6667	0										150	0.0079	196	5	51	5.5	-0.5		3
43	135	77	75	96.3333	0		96.4	176	141.5	0.333	1605	53.5	134	4.467	0	0		5.3	44	5.3	0		0
43	133	77	76	95.6667	0										5	0.0166		7		5.3	1.7		0
43	132	73	81	92.6667	0										10	0.0813		8.3		5.3	3		0
43	136	77	63	96.6667	0										15	0.1201		9		5.3	3.7		0
43	135	73	67	93.6667	0										20	0.1194		9.3		5.3	4		1
43	134	80	77	98	0										25	0.0792		10.3		5.3	5		1
43	132	84	86	100	0										30	0.0891		9.4	227	5.3	4.1		1
43	138	79	80	98.6667	0										40	0.0401		7.1		5.3	1.8		1
43	144	81	77	102	0										50	0.0313		5.8		5.3	0.5		1
43	138	88	86	104.667	0										60	-0.0016	254	4.7		5.3	-0.6		1
43	133	88	81	103	0										70	-0.0217		4.3		5.3	-1		2
43	137	85	81	102.333	0										80	-0.0139		4.2		5.3	-1.1		2
43	137	83	87	101	0										90	-0.017		4.6	52	5.3	-0.7		2
43	140	80	76	100	0										105	-0.0415		4.9		5.3	-0.4		2
43	130	85	60	100	0										120	-0.0282		5		5.3	-0.3		2
43	135	75	67	95	0										135	-0.0065		5.2		5.3	-0.1		3
43	137	80	91	99	0										150	-0.0322	586	5.2	46	5.3	-0.1		3
44	132	70	46	90.6667	0		76.7	180	147	0.333	1150	38.35	106	3.53	0	0		4.9	80	4.9	0		0
44	133	75	44	94.3333	0										5	0.0203		7.9		4.9	3		0
44	132	72	44	92	0										10	0.0545		8.4		4.9	3.5		0
44	134	78	41	96.6667	0										15	0.0527		8.6		4.9	3.7		0
44	133	74	42	93.6667	0										20	0.104		9.1		4.9	4.2		1
44	139	76	49	97	0										25	0.1062		9		4.9	4.1		1
44	130	69	49	89.3333	0										30	0.102		10.3	350	4.9	5.4		1
44	127	69	48	88.3333	0										40	0.0806		7.8		4.9	2.9		1
44	129	67	46	87.6667	0										50	0.0487		6		4.9	1.1		1
44					0										60	0.0152	215	5.3		4.9	0.4		1
44	135	75	47	95	0										70	-0.0553		4.1		4.9	-0.8		2
44	130	69	49	89.3333	0										80	-0.0144		4.7		4.9	-0.2		2
44	129	71	49	90.3333	0										90	0.0242		4.8	88	4.9	-0.1		2
44	132	72	52	92	0										105	0.02		4.8		4.9	-0.1		2
44	126	66	52	86	0										120	-0.0131		4.8		4.9	-0.1		2
44	134	70	67	91.3333	0										135	0.0016		4.7		4.9	-0.2		3
44	135	81	69	99	0										150	-0.0134	409	5.1	63	4.9	0.2		3
45	112	66	56	81.3333	0		61	177	134	0.4166	1525	25.42	212	3.53	0	0		4.8	26	4.8	0		0
45	109	58	60	75	0										10	0.0385		7.9		4.8	3.1		0
45	113	62	60	79	0										20	0.0507		10		4.8	5.2		0
45	115	65	64	81.6667	0										30	0.0631		11		4.8	6.2		0
45	114	66	55	82	0										40	0.0868		11.6		4.8	6.8		1
45	112	64	54	80	0										50	0.0963		11.9		4.8	7.1		1
45	115	62	58	79.6667	0										60	0.0986		11.1	135	4.8	6.3		1
45	115	65	63	81.6667	0										70	0.082		8		4.8	3.2		1
45	114	65	59	81.3333	0										80	0.0664		5.7		4.8	0.9		1
45	106	60	61	75.3333	0										90	0.0292	334	4.5		4.8	-0.3		1
45	110	67	59	81.3333	0										105	-0.0084		3.6		4.8	-1.2		2
45	114	64		80.6667	0										120	0.0032		3.4	19	4.8	-1.4		2
45	113	63	59	79.6667	0										135	0.0265		3.4		4.8	-1.4		2
45	113	63	56	79.6667	0										150	-0.0095		3.7		4.8	-1.1		2
45	110	60	54	76.6667	0										165	0.0013		4.2		4.8	-0.6		3
45	115	66	52	82.3333	0										180	0.0009	758	4.5	16	4.8	-0.3		3
46	124	70	57	88	0		72.4	180	138	0.4166	1810	30.167	251	4.183	0	0		5.3	13	5.3	0		0
46	119	67	58	84.3333	0										10	0.0361		7.6		5.3	2.3		0
46	116	68	64	84	0										20	0.0738		10.2		5.3	4.9		0
46	118	69	59	85.3333	0										30	0.0979		12.3		5.3	7		0
46	121	74	56	89.6667	0										40	0.1175		13.4		5.3	8.1		1
46	124	74	60	90.6667	0										50	0.1503		13.5		5.3	8.2		1
46	120	72	57	88	0										60	0.1357		13.4	68	5.3	8.1		1
46	121	71	58	87.6667	0										70	0.1075		11.8		5.3	6.5		1
46	123	73	59	89.6667	0										80	0.0605		10.3		5.3	5		1
46	132	75	63	94	0										90	0.0554	43	9		5.3	3.7		1
46	121	71	66	87.6667	0										105	0.0424		6		5.3	0.7		2
46	122	68	65	86	0										120	0.0406		4.8	46	5.3	-0.5		2
46	115	71	58	85.6667	0										135	0.0286		4.7		5.3	-0.6		2
46	106	69	59	81.3333	0										150	0.0276		4.4		5.3	-0.9		2
46	124	73	76	90	0										165	0.044		4.3		5.3	-1		3
46	123	71	66	88.3333	0										180	0.0517	643	4.4	10	5.3	-0.9		3
47	125	83	67	97	0		93.2	186	125.5	0.4166	2330	38.83	324	5.4	0	0		5.2	79	5.2	0		0
47	125	79	64	94.3333	0										10	0.1037		9.5		5.2	4.3		0
47	124	82	70	96	0										20	0.1861		12.4		5.2	7.2		0
47	142	71	68	94.6667	0										30	0.1917		14.4		5.2	9.2		0
47	125	83	72	97	0										40	0.241		14.2		5.2	9		1
47	127	83	75	97.6667	0										50	0.2401		13.9		5.2	8.7		1
47	124	82	69	96	0										60	0.2222	654	15.3	589	5.2	10.1		1
47	128	81	69	96.6667	0										70	0.1753		11.9		5.2	6.7		1
47	134	83	64	100	0										80	0.0859		9.2		5.2	4		1
47	124	75	67	91.3333	0										90	0.0559	1399	7.5		5.2	2.3		1
47	144	93	77	110	0										105	0.0184		5.5		5.2	0.3		2
47	138	90	76	106	0										120	0.0168		4.2	107	5.2	-1		2
47	126	82	59	96.6667	0										135	0.0444		3.7		5.2	-1.5		2
47	127	87	59	100.333	0										150	0.0411		3.3		5.2	-1.9		2
47	134	83	72	100	0										165	0.0411		3.3		5.2	-1.9		3
47	129	76	69	93.6667	0										180	0.015	1668	3.4	73	5.2	-1.8		3
48	115	74	47	87.6667	0		59.8	179	133	0.4166	1495	24.91	208	3.467	0	0		5.1	55	5.1	0		0
48	123	79	49	93.6667	0										10	0.071		7.4		5.1	2.3		0
48	132	80	49	97.3333	0										20	0.0561		9.9		5.1	4.8		0
48	128	82	58	97.3333	0										30	0.08		11.6		5.1	6.5		0
48	130	81	50	97.3333	0										40	0.0782		11.5		5.1	6.4		1
48	130	81	52	97.3333	0										50	0.0912		12.6		5.1	7.5		1
48	134	81	72	98.6667	0										60	0.0641		12.4	221	5.1	7.3		1
48					0										70	-0.0072		10		5.1	4.9		1
48	126	82	54	96.6667	0										80	-0.0124		7.2		5.1	2.1		1
48	125	74	50	91	0										90	-0.0108		6		5.1	0.9		1
48	114	70	47	84.6667	0										105	0.024		4.7		5.1	-0.4		2
48					0										120	-0.0577	423	4.1	58	5.1	-1		2
48	119	73	60	88.3333	0										135	-0.0251		3.4		5.1	-1.7		2
48	125	76	58	92.3333	0										150	-0.0371		3.5		5.1	-1.6		2
48	118	73	53	88	0										165	-0.0375		3.6		5.1	-1.5		3
48	129	81	53	97	0										180	-0.0486	570	4.1	38	5.1	-1		3
49	126	70	78	88.6667	0		96.3	176	138	0.4166	2408	40.125	334	5.567	0	0		5.4	56	5.4	0		0
49	133	72	93	92.3333	0										10	0.0663		9.2		5.4	3.8		0
49	125	75	81	91.6667	0										20	0.1111		11.6		5.4	6.2		0
49	128	75	90	92.6667	0										30	0.1256		12.6		5.4	7.2		0
49	137	86	79	103	0										40	0.117		13.5		5.4	8.1		1
49	134	83	79	100	0										50	0.1238		13.9		5.4	8.5		1
49	137	84	85	101.667	0										60	0.1091	724	13.9	558	5.4	8.5		1
49	130	79	91	96	0										70	0.0324		9.5		5.4	4.1		1
49	132	85	84	100.667	0										80	0.007		8.1		5.4	2.7		1
49	131	81	95	97.6667	0										90	-0.0169	1502	7		5.4	1.6		1
49	131	77	79	95	0										105	-0.0285		5.3		5.4	-0.1		2
49	125	79	93	94.3333	0										120	-0.0278		4.7	96	5.4	-0.7		2
49	130	76	91	94	0										135	-0.0129		4.5		5.4	-0.9		2
49	130	75	78	93.3333	0										150	-0.0162		4.4		5.4	-1		2
49	127	77	80	93.6667	0										165	-0.0287		4.3		5.4	-1.1		3
49	125	80	83	95	0										180	-0.0238	1972	4.4	48	5.4	-1		3
50	119	68	48	85	0		78.7	180	142	0.4166	1967.5	32.8	273	4.55	0	0		5	37	5	0		0
50	119	67	44	84.3333	0										10	0.1135		9.3		5	4.3		0
50	126	69	43	88	0										20	0.1326		9.8		5	4.8		0
50	124	74	42	90.6667	0										30	0.1301		10.6		5	5.6		0
50	123	66	47	85	0										40	0.1413		10.1		5	5.1		1
50	123	72	47	89	0										50	0.1419		10.6		5	5.6		1
50	127	65	50	85.6667	0										60	0.1705		11.7	250	5	6.7		1
50	125	72	51	89.6667	0										70	0.1023		8.2		5	3.2		1
50	127	70	48	89	0										80	0.0485		6.9		5	1.9		1
50	125	74	84	91	0										90	0.0237	905	6		5	1		1
50	129	70	48	89.6667	0										105	0.0043		4.4		5	-0.6		2
50	125	70	48	88.3333	0										120	0.04		3.9	45	5	-1.1		2
50	129	69	52	89	0										135	0.0277		3.8		5	-1.2		2
50	126	80	48	95.3333	0										150	-0.0117		3.8		5	-1.2		2
50	128	69	49	88.6667	0										165	-0.0096		4.3		5	-0.7		3
50	132	63	47	86	0										180	0.0247	1465	4.3	36	5	-0.7		3
51	107	60	69	75.6667	0		60.3	177	139	0.5	905	30.15	126	4.2	0	0		4.6	20	4.6	0		0
51	109	62	60	77.6667	0										5	0.0314		5.5		4.6	0.9		0
51	109	64	66	79	0										10	0.0842		7.5		4.6	2.9		0
51	109	60	63	76.3333	0										15	0.1104		9.4		4.6	4.8		0
51	107	64	64	78.3333	0										20	0.135		9.6		4.6	5		1
51	113	63	66	79.6667	0										25	0.1637		10.4		4.6	5.8		1
51	108	60	64	76	0										30	0.1932		10.1	30	4.6	5.5		1
51	109	65	61	79.6667	0										40	0.1492		7.8		4.6	3.2		1
51	108	62	60	77.3333	0										50	0.0919		5.5		4.6	0.9		1
51	108	66	65	80	0										60	0.0262		4.7		4.6	0.1		1
51	109	66	60	80.3333	0										70	0.037		3.9		4.6	-0.7		2
51	105	64	62	77.6667	0										80	0.0641		4		4.6	-0.6		2
51	109	66	68	80.3333	0										90	0.0253		3.7	26	4.6	-0.9		2
51	110	67	70	81.3333	0										105	0.0504		4.1		4.6	-0.5		2
51	116	72	61	86.6667	0										120	0.0246		4.3		4.6	-0.3		3
51	115	66	64	82.3333	0										135	0.0243		4.4		4.6	-0.2		3
51	108	69	58	82	0										150	0.0224	525	4.7	29	4.6	0.1		3
52	128	68	63	88	0		73.5	180	143	0.5	1102.5	36.75	153	5.1	0	0		4.9	15	4.9	0		0
52	125	67	56	86.3333	0										5	0.0473		7.3		4.9	2.4		0
52	124	72	62	89.3333	0										10	0.059		8.2		4.9	3.3		0
52	123	70	56	87.6667	0										15	0.099		10.8		4.9	5.9		0
52	125	67	57	86.3333	0										20	0.1088		11.7		4.9	6.8		1
52	128	66	59	86.6667	0										25	0.1206		12.4		4.9	7.5		1
52	131	68	65	89	0										30	0.1343		13.7	41	4.9	8.8		1
52	126	68	61	87.3333	0										40	0.1067		12.3		4.9	7.4		1
52	125	70	64	88.3333	0										50	0.0773		11.7		4.9	6.8		1
52	125	71	55	89	0										60	0.1037		10.4		4.9	5.5		1
52	123	69	59	87	0										70	0.0632		10.3		4.9	5.4		2
52	117	70	60	85.6667	0										80	0.0621		9.2		4.9	4.3		2
52	118	68	57	84.6667	0										90	0.0611		8.6	39	4.9	3.7		2
52	123	67	59	85.6667	0										105	0.0365		7.6		4.9	2.7		2
52	122	78	55	92.6667	0										120	0.0248	360	7		4.9	2.1		3
52	114	69	56	84	0										135	0.0396		6		4.9	1.1		3
52	123	70	60	87.6667	0										150	0.0503	485	5.4	16	4.9	0.5		3
53	123	79	69	93.6667	0		93.5	186	129	0.5	1402	46.75	195	6.5	0	0		5.5	78	5.5	0		0
53	131	75	61	93.6667	0										5	0.0547		7.7		5.5	2.2		0
53	118	77	64	90.6667	0										10	0.1218		10.1		5.5	4.6		0
53	123	84	73	97	0										15	0.1227		12.7		5.5	7.2		0
53	126	76	64	92.6667	0										20	0.1506		13.5		5.5	8		1
53	126	76	64	92.6667	0										25	0.1967		15.6		5.5	10.1		1
53	123	79	65	93.6667	0										30	0.1805		15.6	328	5.5	10.1		1
53	121	76	62	91	0										40	0.121		11.3		5.5	5.8		1
53	126	89	62	101.333	0										50	0.0629		8.4		5.5	2.9		1
53	125	83	71	97	0										60	0.0499	656	6.1		5.5	0.6		1
53	125	80	59	95	0										70	-0.0035		4.8		5.5	-0.7		2
53	140	82	59	101.333	0										80	0.0087		4		5.5	-1.5		2
53	115	75	61	88.3333	0										90	0.0473		3.9	71	5.5	-1.6		2
53	126	75	57	92	0										105	0.0211		4.1		5.5	-1.4		2
53	135	79	57	97.6667	0										120	0.0464		4.2		5.5	-1.3		3
53	135	82	55	99.6667	0										135	0.0194		4.1		5.5	-1.4		3
53	133	92	69	105.667	0										150	0.0088	1283	4.2	76	5.5	-1.3		0
54	124	71	57	88.6667	0		60.1	179	137	0.5	901	30.05	125	4.167	0	0		5.4	59	5.4	0		0
54	123	75	58	91	0										5	0.0358		7.6		5.4	2.2		0
54	122	74	56	90	0										10	0.06		9.3		5.4	3.9		0
54	126	74	54	91.3333	0										15	0.0596		10.2		5.4	4.8		0
54	127	69	54	88.3333	0										20	0.0967		11.1		5.4	5.7		1
54	123	75	50	91	0										25	0.1088		11.6		5.4	6.2		1
54	118	64	57	82	0										30	0.1514		12.2	185	5.4	6.8		1
54	122	69	45	86.6667	0										40	0.0957		9.3		5.4	3.9		1
54	111	70	49	83.6667	0										50	0.0573		7.6		5.4	2.2		1
54	124	72	50	89.3333	0										60	0.0288	354	5.8		5.4	0.4		2
54	118	69	45	85.3333	0										70	-0.032		4.4		5.4	-1		2
54	119	70	48	86.3333	0										80	-0.0205		4.1		5.4	-1.3		2
54	113	68	48	83	0										90	0.0247		4.2	44	5.4	-1.2		2
54	113	71	47	85	0										105	0.0017		4.6		5.4	-0.8		2
54	111	68	43	82.3333	0										120	-0.0002		4.9		5.4	-0.5		3
54	113	67	50	82.3333	0										135	-0.012		4.9		5.4	-0.5		3
54	123	76	43	91.6667	0										150	-0.0213	581	5	42	5.4	-0.4		3
55	135	77	75	96.3333	0		95.6	176	141	0.5	1434	47.8	199	6.63	0	0		5.2	57	5.2	0		0
55	133	77	76	95.6667	0										5	0.061		7.5		5.2	2.3		0
55	132	73	81	92.6667	0										10	0.0694		9.6		5.2	4.4		0
55	136	77	63	96.6667	0										15	0.1205		10.6		5.2	5.4		0
55	135	73	67	93.6667	0										20	0.1455		12.1		5.2	6.9		0
55	134	80	77	98	0										25	0.157		12.9		5.2	7.7		1
55	132	84	86	100	0										30	0.1445		13.1	482	5.2	7.9		1
55	138	79	80	98.6667	0										40	0.0927		9.6		5.2	4.4		1
55	144	81	77	102	0										50	0.0532		7.6		5.2	2.4		1
55	138	88	86	104.667	0										60	0.0284	228	6.3		5.2	1.1		1
55	133	88	81	103	0										70	0.0171		4.9		5.2	-0.3		2
55	137	85	81	102.333	0										80	0.0085		4.4		5.2	-0.8		2
55	137	83	87	101	0										90	0.005		4.3	87	5.2	-0.9		2
55	140	80	76	100	0										105	0.0281		4.2		5.2	-1		2
55	130	85	60	100	0										120	0.0281		4.2		5.2	-1		2
55	135	75	67	95	0										135	0.0168		4.4		5.2	-0.8		3
55	137	80	91	99	0										150	-0.0034	665	4.6	35	5.2	-0.6		3
56	132	70	46	90.6667	0		76.1	180	141.5	0.5	1141	38.05	159	5.3	0	0		4.8	43	4.8	0		0
56	133	75	44	94.3333	0										5	0.0404		7.1		4.8	2.3		0
56	132	72	44	92	0										10	0.1033		8.4		4.8	3.6		0
56	134	78	41	96.6667	0										15	0.1407		9.6		4.8	4.8		0
56	133	74	42	93.6667	0										20	0.1275		11		4.8	6.2		0
56	139	76	49	97	0										25	0.1379		10.2		4.8	5.4		1
56	130	69	49	89.3333	0										30	0.1082		10.9	195	4.8	6.1		1
56	127	69	48	88.3333	0										40	0.1043		8.4		4.8	3.6		1
56	129	67	46	87.6667	0										50	0.0617		6		4.8	1.2		1
56					0										60	0.0275	583	4.7		4.8	-0.1		1
56	135	75	47	95	0										70	-0.0524		3.3		4.8	-1.5		2
56	130	69	49	89.3333	0										80	-0.0172		3.6		4.8	-1.2		2
56	129	71	49	90.3333	0										90	0.0087		3.8	44	4.8	-1		2
56	132	72	52	92	0										105	0.019		4		4.8	-0.8		2
56	126	66	52	86	0										120	0.0061		4.2		4.8	-0.6		2
56	134	70	67	91.3333	0										135	-0.0037		4.5		4.8	-0.3		3
56	135	81	69	99	0										150	0.0071	1056	4.8	34	4.8	0		3
57	114	64	66	80.6667	1	43	88	180	137	0.333	1650	27.5	229	3.82	0	0		5.2	18	5.2	0		0
57	121	78	70	92.3333	1										5	0.0412		7.8		5.2	2.6		0
57	127	69	72	88.3333	1										10	0.0272		9.2		5.2	4		0
57	124	77	72	92.6667	1										15	0.0553		10.5		5.2	5.3		0
57	124	74	73	90.6667	1										20	0.0481		12		5.2	6.8		0
57					1										25	0.083		12.2		5.2	7		0
57	104	87	78	92.6667	1										30	0.0828	38	13.3		5.2	8.1		1
57	106	69	78	81.3333	1										35	0.0836		13.5		5.2	8.3		1
57	106	68	78	80.6667	1										40	0.1111		14.2		5.2	9		1
57	115	71	78	85.6667	1										45	0.125		15.1		5.2	9.9		1
57	114	71	78	85.3333	1										50	0.1247		15.6		5.2	10.4		1
57	117	80	74	92.3333	1										55	0.1378		16.2		5.2	11		1
57	117	73	77	87.6667	1										60	0.156		16.9	124	5.2	11.7		1
57	114	72	78	86	1										65	0.1638		16.2		5.2	11		1
57	117	77	75	90.3333	1										70	0.1232		15.3		5.2	10.1		1
57	123	88	78	99.6667	1										75	0.1156		14.8		5.2	9.6		1
57	120	80	78	93.3333	1										80	0.072		14.3		5.2	9.1		2
57	114	78	80	90	1										85	0.0828		13.6		5.2	8.4		2
57	125	81	73	95.6667	1										90	0.0605		12.9		5.2	7.7		2
57	111	68	69	82.3333	1										100	0.0497		11.7		5.2	6.5		2
57	106	69	58	81.3333	1										110	0.0813		11		5.2	5.8		2
57	112	74	60	86.6667	1										120	0.0713	111	10.8	202	5.2	5.6		2
57	122	73	56	89.3333	1										130	0.0581		9.9		5.2	4.7		2
57	121	82	58	95	1										140	0.0524		9.2		5.2	4		2
57	148	82	54	104	1										150	0.0145		8.5		5.2	3.3		2
57					1										160	-0.0121		7.8		5.2	2.6		3
57	144	81	84	102	1										170	-0.1039		6.8		5.2	1.6		3
57	153	73	84	99.6667	2										180	-0.0861		6	99	5.2	0.8		3
57	138	76	67	96.6667	2										190	-0.0318		6.1		5.2	0.9		3
57					2										200	0.0026		5.9		5.2	0.7		3
57	109	68	61	81.6667	2										210	0.0265		5.2		5.2	0		3
57	107	63	73	77.6667	2										220	0.0374		4.5		5.2	-0.7		3
57	110	66	82	80.6667	2										230	0.0512		4.9		5.2	-0.3		3
57					2										240	0.0667	154	4.5	40	5.2	-0.7		3
58	110	58	75	75.3333	1	37	72	162	136	0.3125	1350	22.5	187.5	3.125	0	0		4.35	34	4.35	0		0
58	98	49	64	65.3333	1										5	0.1412		6.8		4.35	2.45		0
58	118	72	76	87.3333	1										10	0.1066		8.2		4.35	3.85		0
58	121	78	68	92.3333	1										15	0.1451		9.6		4.35	5.25		0
58	114	70	69	84.6667	1										20	0.1546		10.8		4.35	6.45		0
58	104	64	70	77.3333	1										25	0.1864		12.1		4.35	7.75		0
58	109	66	74	80.3333	1										30	0.2019		13.1		4.35	8.75		1
58	113	67	72	82.3333	1										35	0.2355		13.4		4.35	9.05		1
58					1										40	0.2349		13.8		4.35	9.45		1
58	104	61	73	75.3333	1										45	0.2495		13.9		4.35	9.55		1
58	102	59	71	73.3333	1										50	0.2816		14.3		4.35	9.95		1
58					1										55	0.2922		14.9		4.35	10.55		1
58					1										60	0.343	31	15.1	236	4.35	10.75		1
58	94	53	68	66.6667	1										65	0.2896		14.3		4.35	9.95		1
58	85	49	65	61	1										70	0.3001		13.8		4.35	9.45		1
58	96	38	51	57.3333	1										75	0.2766		12.4		4.35	8.05		1
58	98	57	48	70.6667	1										80	0.2701		12.4		4.35	8.05		2
58	98	57	80	70.6667	1										85	0.2559		11.6		4.35	7.25		2
58	134	84	69	100.667	1										90	0.2241		10.9		4.35	6.55		2
58	120	70	55	86.6667	1										100	0.166		9.5		4.35	5.15		2
58	116	64	53	81.3333	1										110	0.0898		8.1		4.35	3.75		2
58	113	55	55	74.3333	1										120	0.1051	89	7.1	209	4.35	2.75		2
58	116	61	53	79.3333	1										130	0.1183		7.4		4.35	3.05		2
58	115	70	55	85	1										140	0.0851		7.3		4.35	2.95		2
58	113	58	68	76.3333	1										150	0.1291		6.2		4.35	1.85		2
58	111	57	57	75	1										160	0.115		6.2		4.35	1.85		3
58	111	56	59	74.3333	2										170	0.1164		5.6		4.35	1.25		3
58	113	63	80	79.6667	2										180	0.1046		5.6	86	4.35	1.25		3
58	112	54	64	73.3333	2										190	0.091		5.4		4.35	1.05		3
58	111	63	63	79	2										200	0.0792		5.4		4.35	1.05		3
58	114	60	60	78	2										210	0.0786		5.3		4.35	0.95		3
58	114	57	64	76	2										220	0.0712		5.2		4.35	0.85		3
58	118	58	59	78	2										230	0.0677		5.2		4.35	0.85		3
58	115	61	62	79	2										240	0.0623	93	5	82	4.35	0.65		3
59	95	53	88	67	1	40	86	189	143	0.3125	1613	26.9	224	3.73	0	0		4.8	36	4.8	0		0
59	89	51	86	63.6667	1										5	0.0822		7.1		4.8	2.3		0
59	113	78	91	89.6667	1										10	0.0608		8.5		4.8	3.7		0
59	125	81	91	95.6667	1										15	0.0298		10.1		4.8	5.3		0
59	119	72	89	87.6667	1										20	0.0437		11.4		4.8	6.6		0
59	106	65	91	78.6667	1										25	0.0517		11.8		4.8	7		0
59	110	63	91	78.6667	1										30	0.0845		12.6		4.8	7.8		1
59	101	54	90	69.6667	1										35	0.0946		13.2		4.8	8.4		1
59	107	59	79	75	1										40	0.152		14.4		4.8	9.6		1
59	104	56	70	72	1										45	0.1886		14.8		4.8	10		1
59	105	57	65	73	1										50	0.2073		15.4		4.8	10.6		1
59	108	60	67	76	1										55	0.1909		15.8		4.8	11		1
59	118	63	124	81.3333	1										60	0.2042	31	16.5	322	4.8	11.7		1
59					2										65	0.0872		15		4.8	10.2		1
59					2										70	0.0875		13.8		4.8	9		1
59	110	51	93	70.6667	2										75	0.0597		13		4.8	8.2		1
59	103	48	95	66.3333	2										80	0.0528		12.3		4.8	7.5		2
59	103	38	93	59.6667	2										85	0.0506		11.7		4.8	6.9		2
59	104	41	92	62	2										90	-0.008		11.5		4.8	6.7		2
59	103	43	93	63	2										100	0.0174		10.5		4.8	5.7		2
59	100	53	86	68.6667	2										110	0.0627		9.4		4.8	4.6		2
59	99	30	89	53	2										120	0.042	37	8.7	251	4.8	3.9		2
59	96	48	84	64	2										130	0.0547		7.8		4.8	3		2
59	91	44	98	59.6667	2										140	0.092		7.1		4.8	2.3		2
59	92	32	82	52	2										150	0.1367		6.4		4.8	1.6		2
59	90	34	77	52.6667	2										160	0.1033		5.8		4.8	1		3
59	83	25	82	44.3333	2										170	0.1026		5.5		4.8	0.7		3
59	82	36	83	51.3333	2										180	0.1089		5.2	137	4.8	0.4		3
59	91	30	91	50.3333	2										190	0.102		5		4.8	0.2		3
59	88	52	86	64	2										200	0.0801		4.7		4.8	-0.1		3
59	103	81	92	88.3333	2										210	0.1003		4.7		4.8	-0.1		3
59	92	27	89	48.6667	2										220	0.1023		4.5		4.8	-0.3		3
59	90	31	94	50.6667	2										230	0.0928		4.5		4.8	-0.3		3
59					2										240	0.0805	81	4.4	101	4.8	-0.4		3
60	91	53	68	65.6667	1	41	88	168	121		1650	27.5	229	3.82	0	0		5.4	37	5.4	0		0
60	89	53	70	65	1										5	0.0532		8.3		5.4	2.9		0
60	96	60	73	72	1										10	0.0612		9.5		5.4	4.1		0
60	102	62	76	75.3333	1										15	0.0485		10.5		5.4	5.1		0
60	110	74	82	86	1										20	0.0359		11.2		5.4	5.8		0
60	117	77	82	90.3333	1										25	0.0113		12		5.4	6.6		0
60	119	74	82	89	1										30	0.0421		13		5.4	7.6		1
60	111	69	85	83	1										35	0.0294		13.4		5.4	8		1
60	108	64	79	78.6667	1										40	0.0401		14.4		5.4	9		1
60	104	65	80	78	1										45	0.0368		15.3		5.4	9.9		1
60	114	73	85	86.6667	1										50	0.0442		15.5		5.4	10.1		1
60	116	74	94	88	1										55	0.0244		16.1		5.4	10.7		1
60	124	72	82	89.3333	1										60	0.0397		15.8	266	5.4	10.4		1
60	113	65	71	81	1										70	0.0137		14.3		5.4	8.9		1
60	116	66	76	82.6667	1										75	0.0268		13.7		5.4	8.3		1
60					1										80	0.0319		12.7		5.4	7.3		1
60					1										85	-0.0231		12		5.4	6.6		2
60					1										90	-0.0349		11.4		5.4	6		2
60	123	73	65	89.6667	1										100	-0.0536		10.5		5.4	5.1		2
60	135	82	67	99.6667	1										110	-0.0659		10.2		5.4	4.8		2
60	122	69	64	86.6667	2										120	-0.0343	53	8.8	384	5.4	3.4		2
60	118	77	70	90.6667	2										130	-0.0034		8		5.4	2.6		2
60	118	66	84	83.3333	2										140	0.0059		7.5		5.4	2.1		2
60					2										150	0.0586		6.9		5.4	1.5		2
60	116	65	70	82	2										160	0.0799				5.4	-5.4		2
60	111	60	80	77	2										170	0.0868		6.4		5.4	1		3
60	111	69	76	83	2										180	0.084		6.2	1390	5.4	0.8		3
60	112	62	83	78.6667	2										190	0.0724		6.2		5.4	0.8		3
60					2										200	0.0663		6		5.4	0.6		3
60	101	52	73	68.3333	2										210	0.0634		5.8		5.4	0.4		3
60	102	49	84	66.6667	2										220	0.0373	208	5.9	139	5.4	0.5		3
61	83	36	70	51.6667	1	51	70	167	114	0.3125	1313	21.87	182.4	3.039	0	0		4.15	19	4.15	0		0
61	74	44	72	54	1										5	0.0979		6.3		4.15	2.15		0
61	104	73	78	83.3333	1										10	0.077		8.2		4.15	4.05		0
61	122	80	79	94	1										15	0.0775		8.5		4.15	4.35		0
61	94	57	78	69.3333	1										20	0.0616		9.6		4.15	5.45		0
61	90	51	83	64	1										25	0.0892		10.6		4.15	6.45		0
61	81	45	80	57	1										30	0.103		11.5		4.15	7.35		1
61	84	46	80	58.6667	1										35	0.1291		12.6		4.15	8.45		1
61	86	48	77	60.6667	1										40	0.1465		13.3		4.15	9.15		1
61	91	51	79	64.3333	1										45	0.1457		13.4		4.15	9.25		1
61	99	61	74	73.6667	1										50	0.1457		14.1		4.15	9.95		1
61	78	75	76	76	1										55	0.1821		14.6		4.15	10.45		1
61	77	43	75	54.3333	1										60	0.1829		14.7	75	4.15	10.55		1
61	94	52	85	66	1										65	0.1539		13.7		4.15	9.55		1
61	85	51	79	62.3333	1										70	0.1357		13.1		4.15	8.95		1
61	86	51	75	62.6667	1										75	0.119		12.6		4.15	8.45		1
61	99	57	69	71	1										80	0.1199		11.7		4.15	7.55		2
61	101	57	63	71.6667	1										85	0.1062		11.4		4.15	7.25		2
61	108	63	62	78	1										90	0.0744		10.9		4.15	6.75		2
61					1										100	0.0059		9.5		4.15	5.35		2
61					2										110	-0.0597		8.3		4.15	4.15		2
61	118	71	52	86.6667	2										120	-0.058	17	7.2	79	4.15	3.05		2
61	113	66	51	81.6667	2										130	-0.0527		6.7		4.15	2.55		2
61	110	69	48	82.6667	2										140	-0.0705		5.8		4.15	1.65		2
61	119	64	51	82.3333	2										150	-0.0627		5.4		4.15	1.25		2
61	119	66	52	83.6667	2										160	-0.0636		5.1		4.15	0.95		3
61					2										170	-0.0679		4.8		4.15	0.65		3
61	113	63	53	79.6667	2										180	-0.0675		4.6	38	4.15	0.45		3
61	121	71	51	87.6667	2										190	-0.078		4.4		4.15	0.25		3
61	109	65	50	79.6667	2										200	-0.0788		4.4		4.15	0.25		3
61	112	66	48	81.3333	2										210	-0.075		4.2		4.15	0.05		3
61	114	62	53	79.3333	2										220	-0.069		4.1		4.15	-0.05		3
61	109	60	56	76.3333	2										230	-0.0716		4		4.15	-0.15		3
61	107	49	55	68.3333	2										240	-0.0945	138	3.9	38	4.15	-0.25		3
62	106	67	63	80	1	41	86	189	143	0.3125	1613	26.88	224	3.73	0	0		6	50	6	0		0
62	117	70	57	85.6667	1										5	0.1287		8.2		6	2.2		0
62	123	80	61	94.3333	1										10	0.0811		9.7		6	3.7		0
62	116	62	63	80	1										15	0.0653		11.6		6	5.6		0
62	116	70	64	85.3333	1										20	0.0701		12.4		6	6.4		0
62	120	77	63	91.3333	1										25	0.0616		13.3		6	7.3		0
62	112	71	67	84.6667	1										30	0.1022		14.3		6	8.3		1
62	123	74	85	90.3333	1										35	0.1038		14.9		6	8.9		1
62	134	80	72	98	1										40	0.1216		14.9		6	8.9		1
62	133	82	63	99	1										45	0.1429		14.8		6	8.8		1
62	147	95	63	112.333	1										50	0.1225		14.9		6	8.9		1
62					1										55	0.1041		15		6	9		1
62					1										60	0.0822		15	249	6	9		1
62	135	98	74	110.333	2										70	-0.0324		13.9		6	7.9		1
62	145	75	73	98.3333	2										75	0.0174		12.8		6	6.8		1
62	144	75	72	98	2										80	0.0315		11.3		6	5.3		1
62	143	74	58	97	2										85	0.0295		11.3		6	5.3		2
62	141	80	59	100.333	2										90	0.0611		11		6	5		2
62	143	82	62	102.333	2										100	0.0375		9.7		6	3.7		2
62	131	74	60	93	2										110	0.0532		8.8		6	2.8		2
62	136	75	60	95.3333	2										120	0.053	58	8.3	180	6	2.3		2
62	125	61	61	82.3333	2										130	0.0804		7.7		6	1.7		2
62	128	62	60	84	2										140	0.0833		7.2		6	1.2		2
62	130	68	66	88.6667	2										150	0.0868		6.5		6	0.5		2
62	134	74	63	94	0										160	0.1037		5.8		6	-0.2		2
62	130	76	67	94	2										170	0.1023		5.4		6	-0.6		3
62	126	69	71	88	2										180	0.1094		5.5	40	6	-0.5		3
62	121	63	65	82.3333	2										190	0.1069		5.3		6	-0.7		3
62	118	64	63	82	2										200	0.1266		5.1		6	-0.9		3
62	120	63	71	82	2										210	0.0977		5		6	-1		3
62	122	63	66	82.6667	2										220	0.1271		4.9		6	-1.1		3
62	117	58	75	77.6667	2										230	0.1445		6		6	0		3
62	112	58	73	76	2										240	0.0913	116	4.8	79	6	-1.2		3
63	91	60	78	70.3333	1	27	73	172	126.5	0.3125	1369	22.8	190	3.17	0	0		4.35	40	4.35	0		0
63	102	60	81	74	1										5	0.0465		6.5		4.35	2.15		0
63	117	80	88	92.3333	1										10	0.0229		8.6		4.35	4.25		0
63	127	90	91	102.333	1										15	0.0029		9.4		4.35	5.05		0
63	118	76	86	90	1										20	0.0156		10.3		4.35	5.95		0
63	118	75	88	89.3333	1										25	0.037		11.6		4.35	7.25		0
63	118	74	87	88.6667	1										30	0.0286		12.4		4.35	8.05		1
63	119	76	90	90.3333	1										35	0.0521		13.2		4.35	8.85		1
63	119	78	90	91.6667	1										40	0.0427		13.8		4.35	9.45		1
63	116	72	86	86.6667	1										45	0.0618		14.7		4.35	10.35		1
63	112	70	85	84	1										50	0.0777		15.1		4.35	10.75		1
63	113	71	97	85	1										55	0.1101		15.4		4.35	11.05		1
63	116	75	87	88.6667	1										60	0.1226		15.5	457	4.35	11.15		1
63	128	85	83	99.3333	1										65	0.0927		13.9		4.35	9.55		1
63					1										70	0.0544		13.1		4.35	8.75		1
63					1										90	-0.0651		7.5		4.35	3.15		1
63					1										100	-0.0499		5.8		4.35	1.45		2
63	144	72	86	96	1										110	-0.0507		5		4.35	0.65		2
63	146	69	76	94.6667	1										120	-0.0298	42	4.8	152	4.35	0.45		2
63	128	69	74	88.6667	1										130	-0.0227		4.5		4.35	0.15		2
63					1										140	-0.0501		4.6		4.35	0.25		2
63	133	81	72	98.3333	1										150	-0.0442		4.7		4.35	0.35		2
63	124	53	71	76.6667	2										160	-0.0495		4.8		4.35	0.45		2
63	133	61	69	85	2										170	-0.0312		4.8		4.35	0.45		2
63					2										180	-0.0331		4.9	71	4.35	0.55		2
63	131	50	71	77	2										190	-0.0104		5		4.35	0.65		3
63	130	58	78	82	2										200	-0.0053		4.7		4.35	0.35		3
63	124	50	81	74.6667	2										210	0.0035		4.9		4.35	0.55		3
63	121	55	81	77	2										220	-0.0071		4.8		4.35	0.45		3
63	122	54	81	76.6667	2										230	-0.0045		4.8		4.35	0.45		3
63	129	36	80	67	2										240	0.008	116	4.6	45	4.35	0.25		3
64	101	65	61	77	1	37	87.5	169	120	0.3125	1641	27.3	228	3.8	0	0		4.95	25	4.95	0		0
64	109	80	63	89.6667	1										5	0.0938		8.4		4.95	3.45		0
64	122	86	70	98	1										10	0.0854		10		4.95	5.05		0
64	131	84	75	99.6667	1										15	0.0594		10.8		4.95	5.85		0
64	124	83	75	96.6667	1										20	0.0688		12.6		4.95	7.65		0
64	118	74	71	88.6667	1										25	0.0724		13.6		4.95	8.65		0
64	129	83	74	98.3333	1										30	0.1061		14.9		4.95	9.95		1
64	120	76	67	90.6667	1										35	0.1088		15.4		4.95	10.45		1
64	114	68	61	83.3333	1										40	0.1333		16.2		4.95	11.25		1
64	115	72	55	86.3333	1										45	0.1742		16.9		4.95	11.95		1
64	122	79	57	93.3333	1										50	0.1811		17.2		4.95	12.25		1
64	125	81	60	95.6667	1										55	0.1899		17.6		4.95	12.65		1
64	128	33	64	64.6667	1										60	0.1756		17.9	675	4.95	12.95		1
64					1										65	0.1452		17.2		4.95	12.25		1
64					0										70	0.0722		15.8		4.95	10.85		1
64	150	92	91	111.333	2										75	0.0697		14.1		4.95	9.15		1
64	151	82	80	105	2										80	0.0352		11.7		4.95	6.75		2
64	148	82	80	104	2										85	0.0491		11.5		4.95	6.55		2
64	146	85	76	105.333	2										90	0.0618		10.7		4.95	5.75		2
64	142	73	61	96	2										100	0.0425		9.3		4.95	4.35		2
64	144	71	63	95.3333	2										110	0.0459		7.9		4.95	2.95		2
64	133	70	64	91	2										120	0.0385	29	7	456	4.95	2.05		2
64	134	71	62	92	2										130	0.0274		6.2		4.95	1.25		2
64	135	73	62	93.6667	2										140	0.0533		5.5		4.95	0.55		2
64	139	79	63	99	2										150	0.0625		5		4.95	0.05		2
64	130	58	60	82	2										160	0.1074		4.8		4.95	-0.15		3
64	121	64	58	83	2										170	0.0612		4.8		4.95	-0.15		3
64	121	72	59	88.3333	2										180	0.0761		4.7	109	4.95	-0.25		3
64	129	58	57	81.6667	2										190	0.0839		4.6		4.95	-0.35		3
64	130	68	68	88.6667	2										200	0.0856		4.5		4.95	-0.45		3
64	123	63	55	83	2										210	0.0781	142	4.7		4.95	-0.25		3
64	121	59	63	79.6667	2										220	0.0558		4.7		4.95	-0.25		3
64	121	49	58	73	2										230	0.084		4.5		4.95	-0.45		3
64	128	49	66	75.3333	2										240	0.0858	149	4.5	59	4.95	-0.45		3
65	97	65	79	75.6667	1	34	64	165	135	0.3125	1200	20	166.7	2.78	0	0		5	35	5	0		0
65	106	69	63	81.3333	1										5	0.0923		7.8		5	2.8		0
65	113	78	71	89.6667	1										10	0.0589		9.2		5	4.2		0
65	115	77	76	89.6667	1										15	0.0573		10.4		5	5.4		0
65	114	73	78	86.6667	1										20	0.0264		11.2		5	6.2		0
65	113	71	77	85	1										25	0.0409		12.3		5	7.3		0
65	108	70	79	82.6667	1										30	0.085		13.1		5	8.1		1
65	103	56	78	71.6667	1										35	0.1083		13.9		5	8.9		1
65	105	65	79	78.3333	1										40	0.1246		14.7		5	9.7		1
65	101	61	74	74.3333	1										45	0.1542		15.9		5	10.9		1
65	105	60	73	75	1										50	0.1128		16.1		5	11.1		1
65	104	57	71	72.6667	1										55	0.14		17.2		5	12.2		1
65	104	59	69	74	1										60	0.1861		16.9	210	5	11.9		1
65	101	60	74	73.6667	1										65	0.1575		15.6		5	10.6		1
65	110	73	82	85.3333	1										70	0.0951		14.4		5	9.4		1
65	102	67	81	78.6667	1										75	0.1184		13.9		5	8.9		1
65	98	65	72	76	1										80	0.1055		12.9		5	7.9		2
65	109	73	83	85	1										85	0.1582		12.1		5	7.1		2
65	103	69	71	80.3333	1										90	0.0382		11.9		5	6.9		2
65	95	59	74	71	1										100	0.0567		10.1		5	5.1		2
65	108	73	57	84.6667	1										110	0.0672		8.8		5	3.8		2
65					1										120	0.0344	66	7.4	264	5	2.4		2
65	111	63	80	79	2										130	0.0357		6.3		5	1.3		2
65	114	65	57	81.3333	2										140	-0.002		6.3		5	1.3		2
65	113	65	59	81	2										150	0.1241		6		5	1		2
65	114	69	51	84	2										160	0.0254		5.6		5	0.6		3
65					2										200	0.0701		5.6	255	5	0.6		3
65					2										210	0.0855		5.2		5	0.2		3
65					2										220	0.0451		5.3		5	0.3		3
65	114	63	53	80	2										230	0.0842		5.3		5	0.3		3
65	108	59	54	75.3333	2										240	0.0651	116	5.3	52	5	0.3		3
66	109	61	74	77	1	47	58	149	96.5	0.3125	1088	18.1	151.1	2.52	0	0		5.15	33	5.15	0		0
66	110	76	63	87.3333	1										5	0.1277		5.9		5.15	0.75		0
66	114	80	67	91.3333	1										10	0.0532		8		5.15	2.85		0
66	143	93	72	109.667	1										15	0.1183		10.6		5.15	5.45		0
66	123	81	67	95	1										20	0.1013		12.3		5.15	7.15		0
66	136	88	69	104	1										25	0.1189		13.3		5.15	8.15		0
66	119	77	65	91	1										30	0.1085		14.5		5.15	9.35		1
66	115	73	64	87	1										35	0.1935		15.4		5.15	10.25		1
66	109	72	65	84.3333	1										40	0.2139		15.7		5.15	10.55		1
66	105	71	64	82.3333	1										45	0.1969		17.2		5.15	12.05		1
66	124	76	75	92	1										50	0.1923		16.7		5.15	11.55		1
66					1										60	0.239		16.6	110	5.15	11.45		1
66	120	65	57	83.3333	1										65	0.1327		15.6		5.15	10.45		1
66	131	76		94.3333	1										70	0.1277		14.9		5.15	9.75		1
66					2										80	0.0835		12.6		5.15	7.45		1
66					2										90	0.0484		12.5		5.15	7.35		1
66	149	78	72	101.667	2										100	0.0506		12.4		5.15	7.25		2
66	133	71		91.6667	2										110	0.0916		11		5.15	5.85		2
66					2										130	0.0359	107	9.7		5.15	4.55		2
66					2										140	0.0598		9.5		5.15	4.35		2
66	151	66	92	94.3333	2										150	0.037		9.2		5.15	4.05		2
66	125	68	76	87	2										160	0.0636		8.9		5.15	3.75		2
66	127	67	63	87	2										170	0.0434		8.5		5.15	3.35		2
66	118	61	60	80	2										180	0.0459		8.4	70	5.15	3.25		2
66	124	61	61	82	2										190	0.0501		8.1		5.15	2.95		2
66	117	54	58	75	2										200	0.0665		7.9		5.15	2.75		3
66	124	46	59	72	2										210	0.0797		7.6		5.15	2.45		3
66	109	55	58	73	2										220	0.0795		7.3		5.15	2.15		3
66	109	54	61	72.3333	2										230	0.0655		7.1		5.15	1.95		3
66	121	64	58	83	2										240	0.0806	215	6.9	72	5.15	1.75		3
67	131	58	62	82.3333	1	28	71	172	96.5	0.3125	1331	22.18	184.9	3.08	0	0		6.15	35	6.15	0		0
67	102	55	59	70.6667	1										5	0.1118		6.9		6.15	0.75		0
67	102	55	66	70.6667	1										10	0.1715		8.4		6.15	2.25		0
67	104	57	70	72.6667	1										15	0.1483		9.3		6.15	3.15		0
67	102	59	77	73.3333	1										20	0.1689		10.7		6.15	4.55		0
67	96	58	76	70.6667	1										25	0.1426		11.8		6.15	5.65		0
67	104	59	76	74	1										30	0.1952		12.7		6.15	6.55		1
67	112	63	82	79.3333	1										35	0.187		13.9		6.15	7.75		1
67	95	54	76	67.6667	1										40	0.1919		14.5		6.15	8.35		1
67	87	49	71	61.6667	1										45	0.2196		14.9		6.15	8.75		1
67	98	51	72	66.6667	1										50	0.23		15.7		6.15	9.55		1
67	94	51	72	65.3333	1										55	0.239		17.1		6.15	10.95		1
67	104	44	72	64	1										60	0.2665		17.8		6.15	11.65		1
67	94	54	73	67.3333	1										65	0.2382		16.7		6.15	10.55		1
67	105	50	70	68.3333	1										75	0.2214		15.5		6.15	9.35		1
67					1										80	0.1927		15.5		6.15	9.35		1
67	96	55	68	68.6667	1										85	0.182		14.6		6.15	8.45		2
67	96	52	58	66.6667	1										90	0.1658		13.4		6.15	7.25		2
67	106	56	57	72.6667	1										100	0.124		12.6		6.15	6.45		2
67	114	66	59	82	2										110	0.0684		12		6.15	5.85		2
67	114	66	61	82	2										120	0.0703	39	11.1		6.15	4.95		2
67	128	52	95	77.3333	2										130	0.0935		10.9		6.15	4.75		2
67	127	47	96	73.6667	2										140	0.0663		9.8		6.15	3.65		2
67	134	48	102	76.6667	2										150	0.047		9.6		6.15	3.45		2
67	119	47	111	71	2										160	0.0729		9.1		6.15	2.95		2
67	125	43	105	70.3333	2										170	0.0445		9		6.15	2.85		3
67	127	38	109	67.6667	2										180	0.0456		8.7		6.15	2.55		3
67	125	38	81	67	2										190	0.0605		8.5		6.15	2.35		3
67	117	39	80	65	2										200	0.0583		8.5		6.15	2.35		3
67	123	37	100	65.6667	2										210	0.0433		8.5		6.15	2.35		3
67	113	39	101	63.6667	2										220	0.0615		8.4		6.15	2.25		3
67	122	43	83	69.3333	2										230	0.0806		8.4		6.15	2.25		3
67	123	38	102	66.3333	2										240	0.1085	67	8.5		6.15	2.35		3
68	133	97	79	109	1	50	67	172	122.5	0.3125	1256	20.93	174	2.9	0	0		6.25	18	6.25	0		0
68	113	71	87	85	1										5	0.1537		7.4		6.25	1.15		0
68	126	86	67	99.3333	1										10	0.1207		9.8		6.25	3.55		0
68	134	90	71	104.667	1										15	0.129		11.8		6.25	5.55		0
68	130	87	74	101.333	1										20	0.1124		12.7		6.25	6.45		0
68	129	85	73	99.6667	1										25	0.0886		14.2		6.25	7.95		0
68	127	85	74	99	1										30	0.1502		15		6.25	8.75		1
68	130	84	71	99.3333	1										35	0.123		15.2		6.25	8.95		1
68	111	72	70	85	1										40	0.1401		15.7		6.25	9.45		1
68	101	74	80	83	1										45	0.1622		16.1		6.25	9.85		1
68	120	76	87	90.6667	1										50	0.1726		16.3		6.25	10.05		1
68	121	75	86	90.3333	1										55	0.1531		16.7		6.25	10.45		1
68	118	76	90	90	1										60	0.1636		16.8	229	6.25	10.55		1
68	124	81	82	95.3333	1										70	0.1753		15.6		6.25	9.35		1
68	145	80	64	101.667	1										80	0.1405		13.7		6.25	7.45		1
68	139	79	72	99	1										90	0.1554		12.4		6.25	6.15		1
68	158	89	64	112	1										100	0.1229		11.4		6.25	5.15		2
68	143	81	67	101.667	1										110	0.1238		10		6.25	3.75		2
68	134	70	66	91.3333	1										120	0.0752	39	9.3	154	6.25	3.05		2
68	150	80	75	103.333	2										150	0.2223		7.4		6.25	1.15		2
68	115	60	65	78.3333	2										170	0.0973		7.2		6.25	0.95		2
68	115	65	68	81.6667	2										180	0.0974		6.6	83	6.25	0.35		2
68	103	62	68	75.6667	2										190	0.1018		6.3		6.25	0.05		2
68	107	60	73	75.6667	2										200	0.1265		5.6		6.25	-0.65		2
68	108	54	82	72	2										210	0.1255		4.8		6.25	-1.45		2
68	108	53	79	71.3333	2										220	0.1489		4.5		6.25	-1.75		3
68	102	46	91	64.6667	2										230	0.1309		4.3		6.25	-1.95		3
68	97	48	85	64.3333	2										240	0.1161	255	4.2	55	6.25	-2.05		3

## Sheet: History
Object	Timestamp	User	Object Name	Event	Description	Annotation
Glukos.Data.Glucose volumes.Sheet1	2022.01.11 20:53:29 UTC	roberthahn	Worksheet	Object Created	Object Created \\Mac\Home\Desktop\Glucose volumes.xls
Glukos.Data.Glucose volumes.Sheet1	2022.01.12 12:02:29 UTC	hahnturp54	Sheet1	Value changed	H447; changed from 1 to 0
Glukos.Data.Glucose volumes.Sheet1	2022.01.12 12:02:36 UTC	hahnturp54	Sheet1	Value changed	H472; changed from 1 to 0
Glukos.Data.Glucose volumes.Sheet1	2022.01.12 12:02:41 UTC	hahnturp54	Sheet1	Value changed	H499; changed from 1 to 0
Glukos.Data.Glucose volumes.Sheet1	2022.01.12 12:02:45 UTC	hahnturp54	Sheet1	Value changed	H525; changed from 1 to 0
Glukos.Data.Glucose volumes.Sheet1	2022.01.12 12:02:51 UTC	hahnturp54	Sheet1	Value changed	H552; changed from 1 to 0
Glukos.Data.Glucose volumes.Sheet1	2022.01.12 12:02:56 UTC	hahnturp54	Sheet1	Value changed	H580; changed from 1 to 0
Glukos.Data.Glucose volumes.Sheet1	2022.01.12 12:03:01 UTC	hahnturp54	Sheet1	Value changed	H608; changed from 1 to 0
Glukos.Data.Glucose volumes.Sheet1	2022.01.12 12:03:06 UTC	hahnturp54	Sheet1	Value changed	H636; changed from 1 to 0
Glukos.Data.Glucose volumes.Sheet1	2022.01.12 12:03:13 UTC	hahnturp54	Sheet1	Value changed	H664; changed from 1 to 0
Glukos.Data.Glucose volumes.Sheet1	2022.01.12 12:03:18 UTC	hahnturp54	Sheet1	Value changed	H692; changed from 1 to 0
Glukos.Data.Glucose volumes.Sheet1	2022.01.12 12:03:24 UTC	hahnturp54	Sheet1	Value changed	H720; changed from 1 to 0
Glukos.Data.Glucose volumes.Sheet1	2022.01.12 12:03:29 UTC	hahnturp54	Sheet1	Value changed	H748; changed from 1 to 0
Glukos.Data.Glucose volumes.Sheet1	2022.01.12 12:03:30 UTC	hahnturp54	Sheet1	Value changed	H776; changed from 1 to 0
Glukos.Data.Glucose volumes.Sheet1	2022.01.12 12:03:36 UTC	hahnturp54	Sheet1	Value changed	H792; changed from 1 to 0
Glukos.Data.Glucose volumes.Sheet1	2022.01.12 12:03:38 UTC	hahnturp54	Sheet1	Value changed	H808; changed from 1 to 0
Glukos.Data.Glucose volumes.Sheet1	2022.01.12 12:03:44 UTC	hahnturp54	Sheet1	Value changed	H824; changed from 1 to 0
Glukos.Data.Glucose volumes.Sheet1	2022.01.12 12:03:45 UTC	hahnturp54	Sheet1	Value changed	H840; changed from 1 to 0
Glukos.Data.Glucose volumes.Sheet1	2022.01.12 12:03:50 UTC	hahnturp54	Sheet1	Value changed	H856; changed from 1 to 0
Glukos.Data.Glucose volumes.Sheet1	2022.01.12 12:03:51 UTC	hahnturp54	Sheet1	Value changed	H872; changed from 1 to 0
Glukos.Data.Glucose volumes.Sheet1	2022.01.12 12:03:57 UTC	hahnturp54	Sheet1	Value changed	H889; changed from 1 to 0
Glukos.Data.Glucose volumes.Sheet1	2022.01.12 12:03:59 UTC	hahnturp54	Sheet1	Value changed	H906; changed from 1 to 0
Glukos.Data.Glucose volumes.Sheet1	2022.01.12 12:04:04 UTC	hahnturp54	Sheet1	Value changed	H923; changed from 1 to 0
Glukos.Data.Glucose volumes.Sheet1	2022.01.12 12:04:06 UTC	hahnturp54	Sheet1	Value changed	H940; changed from 1 to 0
Glukos.Data.Glucose volumes.Sheet1	2022.01.12 12:04:12 UTC	hahnturp54	Sheet1	Value changed	H957; changed from 1 to 0
Glukos.Data.Glucose volumes.Sheet1	2022.01.12 12:04:13 UTC	hahnturp54	Sheet1	Value changed	H974; changed from 1 to 0
Glukos.Data.Glucose volumes.Sheet1	2022.01.12 12:04:18 UTC	hahnturp54	Sheet1	Value changed	H990; changed from 1 to 0
Glukos.Data.Glucose volumes.Sheet1	2022.01.12 12:04:19 UTC	hahnturp54	Sheet1	Value changed	H1006; changed from 1 to 0
Glukos.Data.Glucose volumes.Sheet1	2022.01.12 12:04:24 UTC	hahnturp54	Sheet1	Value changed	H1022; changed from 1 to 0
Glukos.Data.Glucose volumes.Sheet1	2022.01.12 12:04:25 UTC	hahnturp54	Sheet1	Value changed	H1038; changed from 1 to 0
Glukos.Data.Glucose volumes.Sheet1	2022.01.12 12:04:31 UTC	hahnturp54	Sheet1	Value changed	H1054; changed from 1 to 0
Glukos.Data.Glucose volumes.Sheet1	2022.01.12 12:04:32 UTC	hahnturp54	Sheet1	Value changed	H1070; changed from 1 to 0
Glukos.Data.Glucose volumes.Sheet1	2022.01.12 12:04:37 UTC	hahnturp54	Sheet1	Value changed	H1087; changed from 1 to 0
Glukos.Data.Glucose volumes.Sheet1	2022.01.12 12:04:41 UTC	hahnturp54	Sheet1	Value changed	H1104; changed from 1 to 0
Glukos.Data.Glucose volumes.Sheet1	2022.01.12 12:04:46 UTC	hahnturp54	Sheet1	Value changed	H1121; changed from 1 to 0
Glukos.Data.Glucose volumes.Sheet1	2022.01.12 12:04:48 UTC	hahnturp54	Sheet1	Value changed	H1138; changed from 1 to 0
Glukos.Data.Glucose volumes.Sheet1	2022.01.12 12:04:53 UTC	hahnturp54	Sheet1	Value changed	H1155; changed from 1 to 0
Glukos.Data.Glucose volumes.Sheet1	2022.01.12 12:04:59 UTC	hahnturp54	Sheet1	Value changed	H1172; changed from 1 to 0
Glukos.Data.Glucose volumes.Sheet1	2022.01.12 12:05:07 UTC	hahnturp54	Sheet1	Value changed	H1206; changed from 1 to 0
Glukos.Data.Glucose volumes.Sheet1	2022.01.12 12:05:13 UTC	hahnturp54	Sheet1	Value changed	H1240; changed from 1 to 0
Glukos.Data.Glucose volumes.Sheet1	2022.01.12 12:05:19 UTC	hahnturp54	Sheet1	Value changed	H1274; changed from 1 to 0
Glukos.Data.Glucose volumes.Sheet1	2022.01.12 12:05:24 UTC	hahnturp54	Sheet1	Value changed	H1305; changed from 1 to 0
Glukos.Data.Glucose volumes.Sheet1	2022.01.12 12:05:29 UTC	hahnturp54	Sheet1	Value changed	H1339; changed from 1 to 0
Glukos.Data.Glucose volumes.Sheet1	2022.01.12 12:05:34 UTC	hahnturp54	Sheet1	Value changed	H1372; changed from 1 to 0
Glukos.Data.Glucose volumes.Sheet1	2022.01.12 12:05:39 UTC	hahnturp54	Sheet1	Value changed	H1403; changed from 1 to 0
Glukos.Data.Glucose volumes.Sheet1	2022.01.12 12:05:44 UTC	hahnturp54	Sheet1	Value changed	H1437; changed from 1 to 0
Glukos.Data.Glucose volumes.Sheet1	2022.01.12 12:05:49 UTC	hahnturp54	Sheet1	Value changed	H1468; changed from 1 to 0
Glukos.Data.Glucose volumes.Sheet1	2022.01.12 12:06:00 UTC	hahnturp54	Sheet1	Value changed	H1498; changed from 1 to 0
